# Supplementary material for: Investigating the Activities of CAF20 and ECM32 in the Regulation of PGM2 mRNA Translation
Source: Biology (Basel). 2024 Oct 30;13(11):884. doi: 10.3390/biology13110884 (PMC11592143; doi:10.3390/biology13110884)
Supplement: Supplementary file 1 [file biology-13-00884-s001.zip]

Archive with 1 entries (1 files):
- biology-3243057-supplementary.pdf
